# Supplementary material for: 2-Amino-N-Phenethylbenzamides for Irritable Bowel Syndrome Treatment
Source: Molecules. 2024 Jul 18;29(14):3375. doi: 10.3390/molecules29143375 (PMC11280360; doi:10.3390/molecules29143375)
Supplement: Supplementary file 1 [file molecules-29-03375-s001.zip]

Archive with 1 entries (1 files):
- molecules-3082944-supplementary.pdf
